# Supplementary material for: Protective antibodies against enterotoxigenic Escherichia coli are generated from heat-labile toxoid vaccination and exhibit subject- and vaccine-specific diversity
Source: Med Microbiol Immunol. 2025 Feb 11;214(1):10. doi: 10.1007/s00430-025-00817-3 (PMC11814043; doi:10.1007/s00430-025-00817-3)
Supplement: Supplementary file 1 — Supplementary file1 (XLSX 21 KB) [file 430_2025_817_MOESM1_ESM.xlsx]

## Sheet: Table S3 Phase 1
All Group Correlations							All Group Correlation P-value
	Neutralization	aLT IgG	aLTA IgG (Immunoblot)	aLTA IgG (ELISA)	aLTB IgG (NMRC)			Neutralization	aLT IgG	aLTA IgG (Immunoblot)	aLTA IgG (ELISA)	aLTB IgG (NMRC)
Neutralization	1	0.7105	0.3346	0.4336	0.654		Neutralization	<.0001	<.0001	<.0001	<.0001	<.0001
aLT IgG	0.7105	1	0.3994	0.5486	0.7918		aLT IgG	<.0001	<.0001	<.0001	<.0001	<.0001
aLTA IgG (Immunoblot)	0.3346	0.3994	1	0.5136	0.2633		aLTA IgG (Immunoblot)	<.0001	<.0001	<.0001	<.0001	<.0001
aLTA IgG (ELISA)	0.4336	0.5486	0.5136	1	0.4708		aLTA IgG (ELISA)	<.0001	<.0001	<.0001	<.0001	<.0001
aLTB IgG (NMRC)	0.654	0.7918	0.2633	0.4708	1		aLTB IgG (NMRC)	<.0001	<.0001	<.0001	<.0001	<.0001
CfaE/mLT Group Correlations							CfaE/mLT Group Correlation P-value
	Neutralization	aLT IgG	aLTA IgG (Immunoblot)	aLTA IgG (ELISA)	aLTB IgG (NMRC)			Neutralization	aLT IgG	aLTA IgG (Immunoblot)	aLTA IgG (ELISA)	aLTB IgG (NMRC)
Neutralization	1	0.7052	0.3824	0.5492	0.5611		Neutralization	<.0001	<.0001	<.0001	<.0001	<.0001
aLT IgG	0.7052	1	0.431	0.6512	0.7844		aLT IgG	<.0001	<.0001	<.0001	<.0001	<.0001
aLTA IgG (Immunoblot)	0.3824	0.431	1	0.4824	0.3098		aLTA IgG (Immunoblot)	<.0001	<.0001	<.0001	<.0001	0.0001
aLTA IgG (ELISA)	0.5492	0.6512	0.4824	1	0.6048		aLTA IgG (ELISA)	<.0001	<.0001	<.0001	<.0001	<.0001
aLTB IgG (NMRC)	0.5611	0.7844	0.3098	0.6048	1		aLTB IgG (NMRC)	<.0001	<.0001	0.0001	<.0001	<.0001
Chimera Group Correlations							Chimera Group Correlation P-value
	Neutralization	aLT IgG	aLTA IgG (Immunoblot)	aLTA IgG (ELISA)	aLTB IgG (NMRC)			Neutralization	aLT IgG	aLTA IgG (Immunoblot)	aLTA IgG (ELISA)	aLTB IgG (NMRC)
Neutralization	1	0.6514	0.3835	0.3499	0.6566		Neutralization	<.0001	<.0001	0.0004	0.0014	<.0001
aLT IgG	0.6514	1	0.4626	0.4614	0.75		aLT IgG	<.0001	<.0001	<.0001	<.0001	<.0001
aLTA IgG (Immunoblot)	0.3835	0.4626	1	0.5736	0.3422		aLTA IgG (Immunoblot)	0.0004	<.0001	<.0001	<.0001	0.002
aLTA IgG (ELISA)	0.3499	0.4614	0.5736	1	0.4004		aLTA IgG (ELISA)	0.0014	<.0001	<.0001	<.0001	0.0003
aLTB IgG (NMRC)	0.6566	0.75	0.3422	0.4004	1		aLTB IgG (NMRC)	<.0001	<.0001	0.002	0.0003	<.0001

## Sheet: Table S4 Phase 2 Day 69
Correlations
	MS Dia	ETEC severity Score	H10407 D2	H10407 D4	Sex (f=0, m=1)	Race (AA-1, w-2, Other-3)	aLT IgG	aLTA IgG	aLTB IgG	aCFAE IgG	aLT IgA	aLTA IgA	aLTB IgA	aCFAE IgA
MS Dia	1	0.8349	-0.047	-0.4907	0.086	0.0166	-0.2473	-0.2143	-0.187	-0.0983	-0.1255	-0.079	-0.192	0.0154
ETEC severity Score	0.8349	1	-0.029	-0.547	0.0716	0.0522	-0.4338	-0.3318	-0.4009	-0.2199	-0.3232	-0.0576	-0.374	-0.0677
H10407 D2	-0.047	-0.029	1	0.349	0.1301	-0.1324	0.0701	0.107	-0.0283	0.1419	-0.1022	-0.0848	0.0686	-0.0598
H10407 D4	-0.4907	-0.547	0.349	1	-0.0174	-0.2204	0.2098	0.1738	0.128	0.1982	0.0155	-0.1052	0.2678	0.1161
Sex (f=0, m=1)	0.086	0.0716	0.1301	-0.0174	1	-0.3359	0.1702	0.1646	0.104	0.0595	0.1194	0.0755	0.2363	0.0343
Race (AA-1, w-2, Other-3)	0.0166	0.0522	-0.1324	-0.2204	-0.3359	1	-0.2246	-0.1313	-0.1029	-0.028	-0.1508	0.0778	-0.1864	-0.0848
aLT IgG	-0.2473	-0.4338	0.0701	0.2098	0.1702	-0.2246	1	0.668	0.8685	0.6542	0.7677	0.1373	0.7944	0.4903
aLTA IgG	-0.2143	-0.3318	0.107	0.1738	0.1646	-0.1313	0.668	1	0.4448	0.3844	0.6174	0.4069	0.5992	0.1728
aLTB IgG	-0.187	-0.4009	-0.0283	0.128	0.104	-0.1029	0.8685	0.4448	1	0.5441	0.7036	-0.0318	0.7793	0.521
aCFAE IgG	-0.0983	-0.2199	0.1419	0.1982	0.0595	-0.028	0.6542	0.3844	0.5441	1	0.3394	0.0053	0.4258	0.767
aLT IgA	-0.1255	-0.3232	-0.1022	0.0155	0.1194	-0.1508	0.7677	0.6174	0.7036	0.3394	1	0.3771	0.6778	0.285
aLTA IgA	-0.079	-0.0576	-0.0848	-0.1052	0.0755	0.0778	0.1373	0.4069	-0.0318	0.0053	0.3771	1	0.204	-0.09
aLTB IgA	-0.192	-0.374	0.0686	0.2678	0.2363	-0.1864	0.7944	0.5992	0.7793	0.4258	0.6778	0.204	1	0.4021
aCFAE IgA	0.0154	-0.0677	-0.0598	0.1161	0.0343	-0.0848	0.4903	0.1728	0.521	0.767	0.285	-0.09	0.4021	1
Correlation P-value
	MS Dia	ETEC severity Score	H10407 D2	H10407 D4	Sex (f=0, m=1)	Race (AA-1, w-2, Other-3)	aLT IgG	aLTA IgG	aLTB IgG	aCFAE IgG	aLT IgA	aLTA IgA	aLTB IgA	aCFAE IgA
MS Dia	<.0001	<.0001	0.741	0.0002	0.5444	0.9069	0.0771	0.1271	0.1843	0.4882	0.3755	0.5779	0.1727	0.9139
ETEC severity Score	<.0001	<.0001	0.8385	<.0001	0.614	0.7131	0.0013	0.0163	0.0032	0.1173	0.0194	0.6852	0.0063	0.6332
H10407 D2	0.741	0.8385	<.0001	0.0112	0.3578	0.3496	0.6212	0.4503	0.842	0.3155	0.4709	0.5502	0.6287	0.6739
H10407 D4	0.0002	<.0001	0.0112	<.0001	0.9026	0.1164	0.1356	0.2178	0.3659	0.1591	0.9129	0.4577	0.0549	0.4126
Sex (f=0, m=1)	0.5444	0.614	0.3578	0.9026	<.0001	0.0149	0.2277	0.2435	0.4631	0.675	0.3991	0.5949	0.0917	0.809
Race (AA-1, w-2, Other-3)	0.9069	0.7131	0.3496	0.1164	0.0149	<.0001	0.1094	0.3534	0.4679	0.844	0.2861	0.5835	0.1858	0.5499
aLT IgG	0.0771	0.0013	0.6212	0.1356	0.2277	0.1094	<.0001	<.0001	<.0001	<.0001	<.0001	0.3318	<.0001	0.0002
aLTA IgG	0.1271	0.0163	0.4503	0.2178	0.2435	0.3534	<.0001	<.0001	0.001	0.0049	<.0001	0.0028	<.0001	0.2205
aLTB IgG	0.1843	0.0032	0.842	0.3659	0.4631	0.4679	<.0001	0.001	<.0001	<.0001	<.0001	0.8229	<.0001	<.0001
aCFAE IgG	0.4882	0.1173	0.3155	0.1591	0.675	0.844	<.0001	0.0049	<.0001	<.0001	0.0138	0.97	0.0016	<.0001
aLT IgA	0.3755	0.0194	0.4709	0.9129	0.3991	0.2861	<.0001	<.0001	<.0001	0.0138	<.0001	0.0059	<.0001	0.0406
aLTA IgA	0.5779	0.6852	0.5502	0.4577	0.5949	0.5835	0.3318	0.0028	0.8229	0.97	0.0059	<.0001	0.147	0.5256
aLTB IgA	0.1727	0.0063	0.6287	0.0549	0.0917	0.1858	<.0001	<.0001	<.0001	0.0016	<.0001	0.147	<.0001	0.0031
aCFAE IgA	0.9139	0.6332	0.6739	0.4126	0.809	0.5499	0.0002	0.2205	<.0001	<.0001	0.0406	0.5256	0.0031	<.0001

## Sheet: Table S5 Phase 2 Day 98 
Correlations
	MS Dia	ETEC severity Score	H10407 D2	H10407 D4	Sex (f=0, m=1)	Race (AA-1, w-2, Other-3)	aLT IgG	aLTA IgG	aLTB IgG	aCFAE IgG	aLT IgA	aLTA IgA	aLTB IgA	aCFAE IgA
MS Dia	1	0.8316	-0.0299	-0.4836	0.1031	0.0086	0.1784	-0.1336	0.1034	-0.0752	0.0138	0.0468	0.0869	-0.0214
ETEC severity Score	0.8316	1	-0.0085	-0.5401	0.0915	0.0433	0.0838	-0.2235	-0.0005	-0.214	-0.0708	0.0578	0.0231	-0.0192
H10407 D2	-0.0299	-0.0085	1	0.34	0.1169	-0.1258	0.1771	0.1634	0.053	0.1154	-0.0829	-0.187	0.0276	-0.0606
H10407 D4	-0.4836	-0.5401	0.34	1	-0.0299	-0.2157	0.131	0.3167	0.0431	0.1962	-0.023	-0.1389	0.0092	0.0839
Sex (f=0, m=1)	0.1031	0.0915	0.1169	-0.0299	1	-0.3318	0.1643	0.0451	0.0738	0.0268	0.1108	-0.0253	0.1536	-0.0677
Race (AA-1, w-2, Other-3)	0.0086	0.0433	-0.1258	-0.2157	-0.3318	1	-0.245	-0.1214	-0.114	0.0038	-0.178	0.1526	-0.2337	0.0443
aLT IgG	0.1784	0.0838	0.1771	0.131	0.1643	-0.245	1	0.6746	0.8027	0.3656	0.7371	0.196	0.5763	0.2108
aLTA IgG	-0.1336	-0.2235	0.1634	0.3167	0.0451	-0.1214	0.6746	1	0.4319	0.3265	0.4634	0.2795	0.3069	0.1603
aLTB IgG	0.1034	-0.0005	0.053	0.0431	0.0738	-0.114	0.8027	0.4319	1	0.3605	0.7142	0.1088	0.6442	0.2794
aCFAE IgG	-0.0752	-0.214	0.1154	0.1962	0.0268	0.0038	0.3656	0.3265	0.3605	1	0.2864	0.0032	0.1926	0.7146
aLT IgA	0.0138	-0.0708	-0.0829	-0.023	0.1108	-0.178	0.7371	0.4634	0.7142	0.2864	1	0.3304	0.613	0.1407
aLTA IgA	0.0468	0.0578	-0.187	-0.1389	-0.0253	0.1526	0.196	0.2795	0.1088	0.0032	0.3304	1	0.089	0.0007
aLTB IgA	0.0869	0.0231	0.0276	0.0092	0.1536	-0.2337	0.5763	0.3069	0.6442	0.1926	0.613	0.089	1	0.0411
aCFAE IgA	-0.0214	-0.0192	-0.0606	0.0839	-0.0677	0.0443	0.2108	0.1603	0.2794	0.7146	0.1407	0.0007	0.0411	1
Correlation P-value
	MS Dia	ETEC severity Score	H10407 D2	H10407 D4	Sex (f=0, m=1)	Race (AA-1, w-2, Other-3)	aLT IgG	aLTA IgG	aLTB IgG	aCFAE IgG	aLT IgA	aLTA IgA	aLTB IgA	aCFAE IgA
MS Dia	<.0001	<.0001	0.8351	0.0003	0.4714	0.9524	0.2104	0.3499	0.4702	0.6001	0.9236	0.7442	0.5441	0.8814
ETEC severity Score	<.0001	<.0001	0.9527	<.0001	0.5229	0.7628	0.5586	0.115	0.9972	0.1315	0.6214	0.6873	0.8721	0.8938
H10407 D2	0.8351	0.9527	<.0001	0.0146	0.4141	0.3792	0.2138	0.2519	0.7117	0.4202	0.5632	0.1888	0.8474	0.6728
H10407 D4	0.0003	<.0001	0.0146	<.0001	0.835	0.1285	0.3596	0.0236	0.7641	0.1676	0.8728	0.3311	0.9492	0.5582
Sex (f=0, m=1)	0.4714	0.5229	0.4141	0.835	<.0001	0.0174	0.2493	0.7531	0.6067	0.8519	0.4391	0.8603	0.2819	0.6371
Race (AA-1, w-2, Other-3)	0.9524	0.7628	0.3792	0.1285	0.0174	<.0001	0.0832	0.3963	0.4259	0.9787	0.2115	0.2851	0.0989	0.7577
aLT IgG	0.2104	0.5586	0.2138	0.3596	0.2493	0.0832	<.0001	<.0001	<.0001	0.0083	<.0001	0.1681	<.0001	0.1376
aLTA IgG	0.3499	0.115	0.2519	0.0236	0.7531	0.3963	<.0001	<.0001	0.0016	0.0194	0.0006	0.047	0.0285	0.2612
aLTB IgG	0.4702	0.9972	0.7117	0.7641	0.6067	0.4259	<.0001	0.0016	<.0001	0.0094	<.0001	0.4472	<.0001	0.0471
aCFAE IgG	0.6001	0.1315	0.4202	0.1676	0.8519	0.9787	0.0083	0.0194	0.0094	<.0001	0.0416	0.9824	0.1757	<.0001
aLT IgA	0.9236	0.6214	0.5632	0.8728	0.4391	0.2115	<.0001	0.0006	<.0001	0.0416	<.0001	0.0179	<.0001	0.3248
aLTA IgA	0.7442	0.6873	0.1888	0.3311	0.8603	0.2851	0.1681	0.047	0.4472	0.9824	0.0179	<.0001	0.5347	0.9961
aLTB IgA	0.5441	0.8721	0.8474	0.9492	0.2819	0.0989	<.0001	0.0285	<.0001	0.1757	<.0001	0.5347	<.0001	0.7748
aCFAE IgA	0.8814	0.8938	0.6728	0.5582	0.6371	0.7577	0.1376	0.2612	0.0471	<.0001	0.3248	0.9961	0.7748	<.0001
